# Supplementary material for: Web of venom: exploration of big data resources in animal toxin research
Source: Gigascience. 2024 Sep 9;13:giae054. doi: 10.1093/gigascience/giae054 (PMC11382406; doi:10.1093/gigascience/giae054)
Supplement: giae054_Supplemental_Files [file giae054_supplemental_files.zip]

Archive with 6 entries (6 files):
- Additional file 1.pdf
- Additional file 2.csv
- Additional file 3.tsv
- Additional file 4.tsv
- Additional file 5.pdf
- Zancolli_et_al_Supplementary_Information_revision.docx
