# Supplementary material for: Web of venom: exploration of big data resources in animal toxin research
Source: Gigascience. 2024 Sep 9;13:giae054. doi: 10.1093/gigascience/giae054 (PMC11382406; doi:10.1093/gigascience/giae054)
Supplement: giae054_Supplemental_Files [file giae054_supplemental_files.zip › Additional file 2.csv]

Timestamp	Venomics_areas	Organisms	Databases	VenomZone	Web_resources	Softwares	Analytic_tools	Difficulties	Suggestions
2021/02/22 1:12:40 pm EET	Antimicrobial	Cells;Microbes	NA	I don't use VenomZone	Database;Repository;Bioinformatic tools (alignment, translation, etc. e.g. Blast)	NA	NA	NA	NA
2021/02/23 7:03:54 am EET	Toxin targets and function	Cells;Mouse	ArachnoServer;ConoServer;UniProtKB in general (Swiss-Prot and TrEMBL) for toxins and targets	I don't use VenomZone	Database	Electropysiological softwares	I do not know	None	No
2021/09/28 9:01:59 am EET	Functional morphology and spatial omics	Centipedes	morphological databases that are not listed	I don't use VenomZone	I guess non of these	I am a morphologist and your answers are mainly focussed on molecular methods	automatic segmentation	none, as I am a morphologist
2021/02/25 11:28:27 am EET	Transcriptomics;Evolution;Phylogenetics	Centipedes;Worms	UniProtKB/Swiss-Prot (Tox-Prot program dedicated to toxins);UniProtKB in general (Swiss-Prot and TrEMBL) for toxins and targets;Ensembl;NCBI Genbank	I don't use VenomZone;I didn't know VenomZone exists.	Database;Repository;Bioinformatic tools (alignment, translation, etc. e.g. Blast);Tools for prediction and modelling (e.g. SWISS-MODEL, InterPro)	Sequence alignment and visualization software like Geneious, and phylogenetic programs like IQ-TREE	I have no specific ideas about this.
2021/09/29 1:12:49 pm EET	Toxin targets and function	Cephalopods	NCBI Genbank	I don't use VenomZone	Database;Repository;Bioinformatic tools (alignment, translation, etc. e.g. Blast)		NO IDEA AT THE MOMENT
2021/09/27 5:23:49 pm EET	Toxin structure and structure prediction;Toxin targets and function	Cnidarians	UniProtKB in general (Swiss-Prot and TrEMBL) for toxins and targets	I don't use VenomZone	Bioinformatic tools (alignment, translation, etc. e.g. Blast);Multi-tool resource portal (e.g. Expasy, Galaxy)		Structural analysis
2021/02/22 1:44:49 pm EET	Toxin structure and structure prediction;Toxin targets and function	Cnidarians	UniProtKB in general (Swiss-Prot and TrEMBL) for toxins and targets	I don't use VenomZone	Database;Multi-tool resource portal (e.g. Expasy, Galaxy);Tools for prediction and modelling (e.g. SWISS-MODEL, InterPro)		not sure, protein lipid interaction (?)
2021/02/23 6:19:56 pm EET	Proteomics;Toxin structure and structure prediction;Toxin targets and function	Cnidarians	ArachnoServer;ConoServer;UniProtKB/Swiss-Prot (Tox-Prot program dedicated to toxins);UniProtKB in general (Swiss-Prot and TrEMBL) for toxins and targets	I don't use VenomZone	Database;Bioinformatic tools (alignment, translation, etc. e.g. Blast);Multi-tool resource portal (e.g. Expasy, Galaxy);Tools for prediction and modelling (e.g. SWISS-MODEL, InterPro)		Prediction of propeptides
2021/03/11 11:22:52 am EET	Toxin structure and structure prediction;Toxin targets and function	Cnidarians;Cells	UniProtKB/Swiss-Prot (Tox-Prot program dedicated to toxins);UniProtKB in general (Swiss-Prot and TrEMBL) for toxins and targets;Ensembl;NCBI Genbank	I don't use VenomZone	Database;Bioinformatic tools (alignment, translation, etc. e.g. Blast);Multi-tool resource portal (e.g. Expasy, Galaxy);Tools for prediction and modelling (e.g. SWISS-MODEL, InterPro)
2021/03/29 8:50:34 pm EET	Toxin structure and structure prediction;Toxin targets and function	Cnidarians;Scorpions;Insects;Cone snails and other gastropods;Mouse	UniProtKB/Swiss-Prot (Tox-Prot program dedicated to toxins);UniProtKB in general (Swiss-Prot and TrEMBL) for toxins and targets;NCBI Genbank	I don't use VenomZone	Database;Repository;Bioinformatic tools (alignment, translation, etc. e.g. Blast);Multi-tool resource portal (e.g. Expasy, Galaxy);Tools for prediction and modelling (e.g. SWISS-MODEL, InterPro)	ucsf chimra, Gromacs, VMD, and custom-made.	Charmm-GUI service for the automated setup of computational electrophysiology systems and simulations based on polarizable force fields.
2021/09/28 12:14:05 pm EET	Proteomics;Toxin data curation	Cnidarians;Scorpions;Spiders;Insects;Cone snails and other gastropods;Snakes	VenomZone;ArachnoServer;ConoServer;Kalium DB;UniProtKB/Swiss-Prot (Tox-Prot program dedicated to toxins);UniProtKB in general (Swiss-Prot and TrEMBL) for toxins and targets;NCBI Genbank	Venom composition page per species (e.g. https://venomzone.expasy.org/5277);Toxin targets found in each taxonomic group (e.g. https://venomzone.expasy.org/1217);Nomenclature page (e.g. https://venomzone.expasy.org/1877);Protein families in taxonomic groups (e.g. https://venomzone.expasy.org/2256)	Database;Bioinformatic tools (alignment, translation, etc. e.g. Blast);Multi-tool resource portal (e.g. Expasy, Galaxy)	blast, clustalW, peptidemass	-	-	-
2021/03/29 4:55:52 pm EET	Toxin structure and structure prediction;Toxin targets and function	Cnidarians;Spiders;Fungi	UniProtKB/Swiss-Prot (Tox-Prot program dedicated to toxins);UniProtKB in general (Swiss-Prot and TrEMBL) for toxins and targets;NCBI Genbank	I don't use VenomZone	Database;Bioinformatic tools (alignment, translation, etc. e.g. Blast);I do not really use much bioinformatics.		None in especial
2021/02/22 2:07:04 pm EET	Genomics;Transcriptomics;Proteomics;Functional morphology and spatial omics;Toxin structure and structure prediction;Toxin targets and function;Evolution;Phylogenetics;Quantitative genetics	Cnidarians;Spiders;Insects;Fishes;Snakes;Centipedes	UniProtKB in general (Swiss-Prot and TrEMBL) for toxins and targets;Ensembl;NCBI Genbank;PDB, interpro, screpyard	I don't use VenomZone	Database;Repository;Bioinformatic tools (alignment, translation, etc. e.g. Blast);Multi-tool resource portal (e.g. Expasy, Galaxy);Tools for prediction and modelling (e.g. SWISS-MODEL, InterPro)		not sure
2021/03/04 7:15:40 pm EET	Transcriptomics;Evolution	Cone snails and other gastropods;Spiders	UniProtKB in general (Swiss-Prot and TrEMBL) for toxins and targets;NCBI Genbank;OrthoDB, KEGG, Human protein Atlas	Protein families in taxonomic groups (e.g. https://venomzone.expasy.org/2256)	Database;Bioinformatic tools (alignment, translation, etc. e.g. Blast)	R, Blast, software for RNA-Seq quality filtering, de novo assembly and mapping (e.g. fastqc, trimmomatic, Trinity, kallisto etc)	toxin prediction in transcriptomes as list of sequences or fasta file	none	it would be nice to have a database of venom transcriptomes and proteomes
2021/02/23 9:23:48 am EET	NA	Cone snails and other gastropods	ConoServer;UniProtKB in general (Swiss-Prot and TrEMBL) for toxins and targets;NCBI Genbank	I don't use VenomZone	Database;Repository;Bioinformatic tools (alignment, translation, etc. e.g. Blast);Multi-tool resource portal (e.g. Expasy, Galaxy);Tools for prediction and modelling (e.g. SWISS-MODEL, InterPro)		I'm not currently missing any
2021/02/22 3:54:34 pm EET	Genomics;Transcriptomics;Proteomics;Toxin structure and structure prediction;Evolution;Phylogenetics	Cone snails and other gastropods	ConoServer;UniProtKB/Swiss-Prot (Tox-Prot program dedicated to toxins);UniProtKB in general (Swiss-Prot and TrEMBL) for toxins and targets;NCBI Genbank	I don't use VenomZone;Do you have any suggestions for improving VenomZone (please answer in 'Other')?;Improve taxonomy of venomous organisms, i.e. cone snails	Database;Bioinformatic tools (alignment, translation, etc. e.g. Blast);Tools for prediction and modelling (e.g. SWISS-MODEL, InterPro)	Tools in ConoServer, Peptide structure prediction software (i-Tasser, Phyre2,...)	NMR resonances asignation in peptidic chains	software compatibility issues
2021/02/22 1:20:22 pm EET	Toxin targets and function	Cone snails and other gastropods	ConoServer;Ensembl	I don't use VenomZone	Bioinformatic tools (alignment, translation, etc. e.g. Blast)	snapgene	not my expertise or not sure what you mean	different nomenclatures. The respective relations between them and advantages/disadvantages not always clear.	Maybe show interrelations and overlapping/specific functions
2021/05/26 10:00:14 am EET	Transcriptomics;Proteomics;Toxin structure and structure prediction;Toxin targets and function	Cone snails and other gastropods	ConoServer;UniProtKB/Swiss-Prot (Tox-Prot program dedicated to toxins);UniProtKB in general (Swiss-Prot and TrEMBL) for toxins and targets;Ensembl;NCBI Genbank	I don't use VenomZone	Database;Bioinformatic tools (alignment, translation, etc. e.g. Blast);Multi-tool resource portal (e.g. Expasy, Galaxy);Tools for prediction and modelling (e.g. SWISS-MODEL, InterPro)		-	-
2021/05/15 8:16:20 am EET	Genomics;Transcriptomics;Evolution;Phylogenetics	Cone snails and other gastropods	ConoServer;UniProtKB/Swiss-Prot (Tox-Prot program dedicated to toxins);UniProtKB in general (Swiss-Prot and TrEMBL) for toxins and targets;NCBI Genbank	I don't use VenomZone	Database;Repository;Bioinformatic tools (alignment, translation, etc. e.g. Blast);Multi-tool resource portal (e.g. Expasy, Galaxy);Tools for prediction and modelling (e.g. SWISS-MODEL, InterPro)	phylogenetic tools on CIPRES portal	comparative evolution of molecules	lack of: computing power, storage space, personnel-time
2021/09/28 11:16:32 am EET	Transcriptomics;Proteomics;Evolution;Phylogenetics	Cone snails and other gastropods;Cnidarians	VenomZone;ConoServer;UniProtKB/Swiss-Prot (Tox-Prot program dedicated to toxins);UniProtKB in general (Swiss-Prot and TrEMBL) for toxins and targets;NCBI Genbank	Venom composition page per species (e.g. https://venomzone.expasy.org/5277);Toxin targets found in each taxonomic group (e.g. https://venomzone.expasy.org/1217);Nomenclature page (e.g. https://venomzone.expasy.org/1877);Protein families in taxonomic groups (e.g. https://venomzone.expasy.org/2256)	Database;Repository;Bioinformatic tools (alignment, translation, etc. e.g. Blast);Multi-tool resource portal (e.g. Expasy, Galaxy);Tools for prediction and modelling (e.g. SWISS-MODEL, InterPro)	MAFFT, BEAST, Mr Bayes, RAxML, PHYML, BAMM, Trinity, Transdecoder, FASTX-Toolkit, EdgeR, DESEq, Kallisto, Busco, several R Packages (ape, caper, phytools)	functional prediction tools; tools to identify novel potential toxins; tools to evaluate and weight results that often do not overlap (e.g. domain prediction)	choosing the best option among many softwares for the same scope; harmonize results that often overlap only partially
2021/10/01 11:52:23 am EET	Transcriptomics;Phylogenetics	Cone snails and other gastropods	ConoServer;UniProtKB/Swiss-Prot (Tox-Prot program dedicated to toxins);UniProtKB in general (Swiss-Prot and TrEMBL) for toxins and targets;NCBI Genbank	I don't use VenomZone	Database;Bioinformatic tools (alignment, translation, etc. e.g. Blast)	All suite of softwares for transcriptomic analysis and various evolutionary inferences on the putative toxin sequences derived from RNA-Seq data	Where is already whole lot out there - I'd better master what is already develop, before suggesting further elaboration of those tools. There is more at the stage of the preprint - among others tools for multi-assembler / multi k-mer approaches to generate high confidence assemblies. I'd love to see them published and critically evaluated by the community.	hardly have time to read all manuals	again, I better first decently familiarize with the available functionality before suggesting improvements
2021/05/12 7:09:20 pm EET	Proteomics	Cone snails and other gastropods;Snakes	UniProtKB/Swiss-Prot (Tox-Prot program dedicated to toxins);UniProtKB in general (Swiss-Prot and TrEMBL) for toxins and targets;Ensembl;NCBI Genbank	I don't use VenomZone	Database;Bioinformatic tools (alignment, translation, etc. e.g. Blast);Multi-tool resource portal (e.g. Expasy, Galaxy)	PyMOL, Chimera, GraphPad	Spss, excel
2021/09/28 12:09:00 pm EET	Clinical toxinology	Dogs	UniProtKB in general (Swiss-Prot and TrEMBL) for toxins and targets	I don't use VenomZone	Database		Can not decide
2021/02/23 10:24:05 am EET	Toxin targets and function	Fishes	Ensembl;NCBI Genbank	I don't use VenomZone	Database;Bioinformatic tools (alignment, translation, etc. e.g. Blast);Tools for prediction and modelling (e.g. SWISS-MODEL, InterPro)		An integrated database for homology and structure driven bioactivity prediction
2021/05/13 4:22:17 pm EET	Clinical toxinology;Quantitative genetics	Fishes;Mammals	WHO (https://apps.who.int/bloodproducts/snakeantivenoms/database/default.htm);NCBI Genbank;OIE	I don't use VenomZone	laboratory diagnosis		proteomics, WGS
2021/05/12 7:33:57 pm EET	Clinical toxinology;Toxicology	Humans	Toxbase, poisonindex, WHO	I don't use VenomZone	Database;Repository;Bioinformatic tools (alignment, translation, etc. e.g. Blast)		Mostly I would be interested in toxicology rapid identification tests for most common venom bites.
2021/03/29 6:37:58 pm EET	Clinical toxinology	Humans	WHO (https://apps.who.int/bloodproducts/snakeantivenoms/database/default.htm)	I don't use VenomZone	Database	N/a	Mostly I would be interested in toxicology rapid identification tests for most common venom bites.
2021/09/27 4:49:31 pm EET	Transcriptomics;Toxin targets and function;Phylogenetics	Insects	UniProtKB/Swiss-Prot (Tox-Prot program dedicated to toxins);UniProtKB in general (Swiss-Prot and TrEMBL) for toxins and targets;NCBI Genbank	I don't use VenomZone	Database;Repository;Bioinformatic tools (alignment, translation, etc. e.g. Blast);Tools for prediction and modelling (e.g. SWISS-MODEL, InterPro)	Blast, Muscle	prediction of long non-coding RNA function, prediction of protein structure-function from AA sequence	shortage of memory/CPU and hard disk space
2021/09/27 6:39:22 pm EET	Transcriptomics;Proteomics;Toxin targets and function	Insects	UniProtKB in general (Swiss-Prot and TrEMBL) for toxins and targets;NCBI Genbank	I don't use VenomZone	Database;Bioinformatic tools (alignment, translation, etc. e.g. Blast)		-	-	-
2021/09/29 9:40:29 am EET	Clinical toxinology	Insects	VenomZone	Venom composition page per species (e.g. https://venomzone.expasy.org/5277)	Database		Excel, Thoughtspot
2021/03/30 3:24:21 pm EET	Genomics;Evolution;Phylogenetics	Insects	VenomZone;NCBI Genbank	Venom composition page per species (e.g. https://venomzone.expasy.org/5277)	Database;Bioinformatic tools (alignment, translation, etc. e.g. Blast)	MEGA, BioEdit, R, MrBayes	not sure	insufficient qualifications
2021/03/04 12:50:45 pm EET	Genomics;Anticancer;Toxicology	Insects	NCBI Genbank	I don't use VenomZone	Database		N/A	N/A	N/A
2021/09/28 7:25:21 am EET	NA	Insects	NCBI Genbank	I don't use VenomZone	efficacy models	not apply for my research	not apply for my research	not apply for my research	not apply for my research
2021/09/02 7:12:26 pm EET	Transcriptomics;Proteomics;Toxin structure and structure prediction	Insects	VenomZone;UniProtKB/Swiss-Prot (Tox-Prot program dedicated to toxins);UniProtKB in general (Swiss-Prot and TrEMBL) for toxins and targets;NCBI Genbank	Venom composition page per species (e.g. https://venomzone.expasy.org/5277)	Database;Bioinformatic tools (alignment, translation, etc. e.g. Blast);Tools for prediction and modelling (e.g. SWISS-MODEL, InterPro)	R, RStudio, Python, Jupyter, UGenePro, Adobe Illustrator, Atom, Mendeley, Keynote, Microsoft Office, and Excel	Tools for venom compounds gene ontology prediction.	Missed predictions of gene ontology of toxins. R and Python could be a few stressful but nothing that couldn't resolve.	Maybe DALI, Panda and I-Tasser servers could use ToxProt proteins sequences for better gene ontology prediction
2021/09/29 11:05:12 am EET	Phylogenetics	Insects	NCBI Genbank	I don't use VenomZone	Bioinformatic tools (alignment, translation, etc. e.g. Blast)	phlogenetics softwares	0
2021/09/30 9:27:07 am EET	Antimicrobial	Insects	noone	I don't use VenomZone	Database	windows	no	no	no
2021/09/27 4:29:50 pm EET	Transcriptomics	Insects	NCBI Genbank	I don't use VenomZone	Database		metabolomics
2021/02/22 1:21:22 pm EET	Evolution;Phylogenetics	Insects	NCBI Genbank	I don't use VenomZone	Database;Bioinformatic tools (alignment, translation, etc. e.g. Blast)	BioEdit, MEGA, MrBayes, DNAsp, Mesquite, PopArt, Statistica, ClustalX, FigTree.	-	-	-
2021/09/28 12:00:27 pm EET	Evolution	Insects	ArachnoServer;UniProtKB in general (Swiss-Prot and TrEMBL) for toxins and targets	Venom composition page per species (e.g. https://venomzone.expasy.org/5277)	Database		.
2021/09/29 11:15:31 am EET	Toxin targets and function;Toxin targets and function	Insects;Cone snails and other gastropods	NCBI Genbank;Spodobase, Flybase	I don't use VenomZone	Database;Repository;Bioinformatic tools (alignment, translation, etc. e.g. Blast);Multi-tool resource portal (e.g. Expasy, Galaxy);Tools for prediction and modelling (e.g. SWISS-MODEL, InterPro)		i'd like to see developed an analytic tools for insect venom toxins
2021/05/12 8:02:47 pm EET	Toxin structure and structure prediction;Toxin targets and function;Clinical toxinology	Insects	VenomZone;WHO (https://apps.who.int/bloodproducts/snakeantivenoms/database/default.htm)	Venom composition page per species (e.g. https://venomzone.expasy.org/5277)	Database		Bioinformatic tools
2021/02/27 8:56:38 pm EET	Toxin targets and function	Insects;Snakes	WHO (https://apps.who.int/bloodproducts/snakeantivenoms/database/default.htm)	I don't use VenomZone	ƒ± dont use any	I dont use any	Because of my interest in the pharmacological properties of venom, I have no idea.	I have no idea.	I have no idea.
2021/02/22 1:19:37 pm EET	Genomics;Transcriptomics;Proteomics;Toxin targets and function;Evolution;Phylogenetics	Insects;Snakes;Lizards	UniProtKB/Swiss-Prot (Tox-Prot program dedicated to toxins);UniProtKB in general (Swiss-Prot and TrEMBL) for toxins and targets;NCBI Genbank	I don't use VenomZone	Database;Bioinformatic tools (alignment, translation, etc. e.g. Blast);Multi-tool resource portal (e.g. Expasy, Galaxy);Tools for prediction and modelling (e.g. SWISS-MODEL, InterPro)	AliView Geneious ExaBayes BLAST IQTree MAFFT various assemblers	synteny mapping tool is of crucial importance	lack of proper documentation, lack of platform-independent (e.g. docker) packages	All tools should be available in system-independent state (e.g. docker)
2021/03/29 4:59:39 pm EET	Toxicology	Mammals	Ensembl;NCBI Genbank	I don't use VenomZone	Database;Bioinformatic tools (alignment, translation, etc. e.g. Blast);Multi-tool resource portal (e.g. Expasy, Galaxy);Tools for prediction and modelling (e.g. SWISS-MODEL, InterPro)	*	*	possibility to correlate with biological functions
2021/05/12 10:36:52 pm EET	Toxin targets and function;Evolution;Evolution	Mammals;Microbes	NCBI Genbank	I don't use VenomZone;Venom composition page per species (e.g. https://venomzone.expasy.org/5277);Protein families in taxonomic groups (e.g. https://venomzone.expasy.org/2256)	Bioinformatic tools (alignment, translation, etc. e.g. Blast);Multi-tool resource portal (e.g. Expasy, Galaxy)		Better tools for prediction and modelling	Complexity	None at the moment
2021/02/22 2:43:36 pm EET	Proteomics;Metabolomics;Functional morphology and spatial omics;Toxin structure and structure prediction;Clinical toxinology	Mammals;Snakes	UniProtKB/Swiss-Prot (Tox-Prot program dedicated to toxins);Ensembl	I don't use VenomZone	Database;Repository;Bioinformatic tools (alignment, translation, etc. e.g. Blast);Multi-tool resource portal (e.g. Expasy, Galaxy);Tools for prediction and modelling (e.g. SWISS-MODEL, InterPro)	Protomics based for peptide identification.	integration of peptide with Physicochemical properties	Which should use.
2021/05/14 10:48:38 am EET	Proteomics	Microbes;Fungi	UniProtKB in general (Swiss-Prot and TrEMBL) for toxins and targets;Ensembl;NCBI Genbank	I don't use VenomZone	Database;Repository;Bioinformatic tools (alignment, translation, etc. e.g. Blast);Multi-tool resource portal (e.g. Expasy, Galaxy);Tools for prediction and modelling (e.g. SWISS-MODEL, InterPro)	MaxQuant	Integration information about compunds identification and system biology	differences in indexing (e.g. accession number) employed by the diverse data repositories	standardization of procedures/protocols and bioinformatics pipelines
2021/10/05 11:05:32 am EET	Genomics;Functional morphology and spatial omics;Drug discovery	Mouse	Ensembl;NCBI Genbank	I don't use VenomZone	Database;Bioinformatic tools (alignment, translation, etc. e.g. Blast)		(pre) clinical physiological effect database
2021/02/22 1:19:42 pm EET	Toxin targets and function;Toxin targets and function	Mouse	None	I don't use VenomZone	Database		None
2021/05/13 8:42:07 am EET	Toxin targets and function	Mouse;Cells	UniProtKB in general (Swiss-Prot and TrEMBL) for toxins and targets;NCBI Genbank	I don't use VenomZone	Database;Repository;Bioinformatic tools (alignment, translation, etc. e.g. Blast);Tools for prediction and modelling (e.g. SWISS-MODEL, InterPro)	Python	API for biopython?	Understand overlapping functionality and decide which tool is best for a given task.
2021/02/22 1:19:46 pm EET	Toxin targets and function;Toxin targets and function	Mouse;Cells	None	I don't use VenomZone	Database		None
2021/05/14 11:37:11 am EET	Toxin targets and function	Mouse;Cells	WHO (https://apps.who.int/bloodproducts/snakeantivenoms/database/default.htm)	I don't use VenomZone	Database		.
2021/03/29 5:03:57 pm EET	Toxin targets and function	Mouse;Cells	UniProtKB in general (Swiss-Prot and TrEMBL) for toxins and targets;Ensembl;NCBI Genbank;UPHAR	I don't use VenomZone	Database	R
2021/09/27 5:10:29 pm EET	Toxin structure and structure prediction;Toxin targets and function;Clinical toxinology	No taxon specific	VenomZone;ArachnoServer;ConoServer;European Scorpion database (https://www.ntnu.no/ub/scorpion-files/european_scorp.php);UniProtKB/Swiss-Prot (Tox-Prot program dedicated to toxins);NCBI Genbank	Nomenclature page (e.g. https://venomzone.expasy.org/1877);Protein families in taxonomic groups (e.g. https://venomzone.expasy.org/2256)	Database;Bioinformatic tools (alignment, translation, etc. e.g. Blast);Multi-tool resource portal (e.g. Expasy, Galaxy)		?
2021/04/06 9:40:09 am EET	Toxin targets and function;Drug discovery	No taxon specific	ArachnoServer;UniProtKB in general (Swiss-Prot and TrEMBL) for toxins and targets;NCBI Genbank	I don't use VenomZone	Database;Bioinformatic tools (alignment, translation, etc. e.g. Blast)	Not toxin specific - more general ion channel data analysis & graphical presentation	peptide alignment towards defining/grouping toxin mechanism of action & function	?	?
2021/02/22 1:26:50 pm EET	Genomics;Evolution;Phylogenetics	No taxon specific	VenomZone;UniProtKB/Swiss-Prot (Tox-Prot program dedicated to toxins);UniProtKB in general (Swiss-Prot and TrEMBL) for toxins and targets;Ensembl;NCBI Genbank	Protein families in taxonomic groups (e.g. https://venomzone.expasy.org/2256)	Database;Bioinformatic tools (alignment, translation, etc. e.g. Blast);Multi-tool resource portal (e.g. Expasy, Galaxy);Tools for prediction and modelling (e.g. SWISS-MODEL, InterPro)	IQ-Tree, iTol, HyPhy, DataMonkey etc.	none	none	No
2021/03/30 12:36:10 pm EET	Genomics	No taxon specific	UniProtKB/Swiss-Prot (Tox-Prot program dedicated to toxins);UniProtKB in general (Swiss-Prot and TrEMBL) for toxins and targets;Ensembl;NCBI Genbank	I don't use VenomZone	Database;Repository	linux shell-based software	We have currently no specific requirement for venom-related software, in the past we have developed missing software ourselves
2021/09/27 6:53:46 pm EET	Genomics;Transcriptomics;Proteomics;Metabolomics;Evolution;Phylogenetics	No taxon specific	UniProtKB/Swiss-Prot (Tox-Prot program dedicated to toxins);UniProtKB in general (Swiss-Prot and TrEMBL) for toxins and targets;WHO (https://apps.who.int/bloodproducts/snakeantivenoms/database/default.htm);Ensembl;NCBI Genbank;SRA	I don't use VenomZone	Database;Repository;Bioinformatic tools (alignment, translation, etc. e.g. Blast);Multi-tool resource portal (e.g. Expasy, Galaxy);Tools for prediction and modelling (e.g. SWISS-MODEL, InterPro)	transcriptomics pipeline; comparative genomics; genome browsers, meta-omics	I contribute developing tools (software and databases, being a Bioinformatician)	diversification	I have several.
2021/05/13 10:32:31 am EET	Clinical toxinology	No taxon specific	WHO (https://apps.who.int/bloodproducts/snakeantivenoms/database/default.htm)	I don't use VenomZone	Database;ToxBase, Poisonindex	NA	NA	NA	Free to use clinical management of toxin/venom exposure database, would be extremely useful and also fulfill a public health need also in less developed countries
2021/09/27 4:29:08 pm EET	Genomics;Transcriptomics;Drug discovery	No taxon specific	UniProtKB/Swiss-Prot (Tox-Prot program dedicated to toxins);Ensembl;NCBI Genbank	I don't use VenomZone	Database;Bioinformatic tools (alignment, translation, etc. e.g. Blast);Multi-tool resource portal (e.g. Expasy, Galaxy);Tools for prediction and modelling (e.g. SWISS-MODEL, InterPro)		NA
2021/05/12 7:04:46 pm EET	NA	No taxon specific	UniProtKB in general (Swiss-Prot and TrEMBL) for toxins and targets	I don't use VenomZone	Database	None	None	I don't use them much...	No
2021/02/23 12:38:44 pm EET	Toxin targets and function	No taxon specific	ArachnoServer;ConoServer;Kalium DB;UniProtKB/Swiss-Prot (Tox-Prot program dedicated to toxins);UniProtKB in general (Swiss-Prot and TrEMBL) for toxins and targets;WHO (https://apps.who.int/bloodproducts/snakeantivenoms/database/default.htm);NCBI Genbank	I don't use VenomZone	Database;Bioinformatic tools (alignment, translation, etc. e.g. Blast);Multi-tool resource portal (e.g. Expasy, Galaxy)	Pymol, GraphPad Prism	a tool to compare every already described cystein frameworks
2021/03/08 12:05:50 pm EET	Proteomics;Metabolomics	Scorpions	VenomZone;European Scorpion database (https://www.ntnu.no/ub/scorpion-files/european_scorp.php);Kalium DB;UniProtKB/Swiss-Prot (Tox-Prot program dedicated to toxins)	Venom composition page per species (e.g. https://venomzone.expasy.org/5277);Protein families in taxonomic groups (e.g. https://venomzone.expasy.org/2256)	Database;Multi-tool resource portal (e.g. Expasy, Galaxy)	UniProtKB, VenomZone	VenomZone	The sequence and the structure data on toxins are difficult to extract from generalist sequence databases such as GenBank because are dispersed.
2021/02/22 1:24:28 pm EET	Toxin bioengineering	Scorpions	UniProtKB in general (Swiss-Prot and TrEMBL) for toxins and targets	I don't use VenomZone	Database;scholar.google.com	None	venom lectin carbohydrate interaction	asking an expert to do for me
2021/03/29 4:25:05 pm EET	Proteomics;Toxin structure and structure prediction;Toxin targets and function	Scorpions	UniProtKB/Swiss-Prot (Tox-Prot program dedicated to toxins);UniProtKB in general (Swiss-Prot and TrEMBL) for toxins and targets;WHO (https://apps.who.int/bloodproducts/snakeantivenoms/database/default.htm)	I don't use VenomZone	Database;Bioinformatic tools (alignment, translation, etc. e.g. Blast);Tools for prediction and modelling (e.g. SWISS-MODEL, InterPro)	Autodock vina, spdbv, PMV, PyMol	N/A
2021/03/30 12:34:39 pm EET	Proteomics;Toxin structure and structure prediction;Toxin targets and function;Antivenom	Scorpions;Insects;Snakes	VenomZone;European Scorpion database (https://www.ntnu.no/ub/scorpion-files/european_scorp.php);UniProtKB/Swiss-Prot (Tox-Prot program dedicated to toxins);UniProtKB in general (Swiss-Prot and TrEMBL) for toxins and targets;WHO (https://apps.who.int/bloodproducts/snakeantivenoms/database/default.htm)	I don't use VenomZone	Bioinformatic tools (alignment, translation, etc. e.g. Blast)		a database for each family of molecules found in each animal species-group
2021/02/23 11:09:58 am EET	Proteomics;Toxin targets and function;Antivenom	Scorpions;Insects;Snakes	European Scorpion database (https://www.ntnu.no/ub/scorpion-files/european_scorp.php);UniProtKB/Swiss-Prot (Tox-Prot program dedicated to toxins);WHO (https://apps.who.int/bloodproducts/snakeantivenoms/database/default.htm);NCBI Genbank	I don't use VenomZone	Database;Bioinformatic tools (alignment, translation, etc. e.g. Blast)	MEGA	detailed primary sequence comparision	Insufficient of guideline and practical examples	I wish to EUVEN not only 4 years of action but also built as a sustainable platform to venom researchers. I wish also for this platform disseminate via web sources.
2021/03/30 3:50:40 pm EET	Transcriptomics;Proteomics	Scorpions;Pseudoscorpions	ArachnoServer;UniProtKB/Swiss-Prot (Tox-Prot program dedicated to toxins);UniProtKB in general (Swiss-Prot and TrEMBL) for toxins and targets;NCBI Genbank	I don't use VenomZone	Database;Bioinformatic tools (alignment, translation, etc. e.g. Blast);Multi-tool resource portal (e.g. Expasy, Galaxy)	PEAKS, flexAnalysis	AI-based programme for predicting toxin activity based on sequence data
2021/02/24 9:41:52 am EET	Proteomics	Scorpions;Snakes	VenomZone;ArachnoServer;UniProtKB in general (Swiss-Prot and TrEMBL) for toxins and targets;NCBI Genbank;https://reptile-database.reptarium.cz/ and also http://www.repfocus.dk	Venom composition page per species (e.g. https://venomzone.expasy.org/5277);Nomenclature page (e.g. https://venomzone.expasy.org/1877);Protein families in taxonomic groups (e.g. https://venomzone.expasy.org/2256)	Database;Bioinformatic tools (alignment, translation, etc. e.g. Blast);Multi-tool resource portal (e.g. Expasy, Galaxy)	Toppic	tool to compare deconvoluted mass spectrometry masses of big MS data like 2h top-down / intact mass profiling run of several runs	Limitations of scripts only for Linux as well as genral clear tutorial for beginners	-
2021/09/28 8:07:58 am EET	Proteomics;Antivenom;Drug discovery	Scorpions;Snakes	European Scorpion database (https://www.ntnu.no/ub/scorpion-files/european_scorp.php);WHO (https://apps.who.int/bloodproducts/snakeantivenoms/database/default.htm);NCBI Genbank	I don't use VenomZone	Database	--	--	--	--
2021/02/23 10:59:06 pm EET	Proteomics;Toxin structure and structure prediction;Toxin targets and function	Scorpions;Snakes	VenomZone;European Scorpion database (https://www.ntnu.no/ub/scorpion-files/european_scorp.php);Kalium DB;UniProtKB/Swiss-Prot (Tox-Prot program dedicated to toxins);UniProtKB in general (Swiss-Prot and TrEMBL) for toxins and targets	Venom composition page per species (e.g. https://venomzone.expasy.org/5277);Toxin targets found in each taxonomic group (e.g. https://venomzone.expasy.org/1217);Nomenclature page (e.g. https://venomzone.expasy.org/1877);Protein families in taxonomic groups (e.g. https://venomzone.expasy.org/2256)	Bioinformatic tools (alignment, translation, etc. e.g. Blast);Multi-tool resource portal (e.g. Expasy, Galaxy);Tools for prediction and modelling (e.g. SWISS-MODEL, InterPro)	Samson, PepFold 3, Pepdraw, Netwheels, Gravy calculator, HAPPENN, HemoPImod	A webtool for designing peptides and calculating several pharmacological properties (binding to receptors, ion channels, etc)	no difficulty	Combining the resources
2021/02/22 1:27:25 pm EET	Proteomics;Toxin structure and structure prediction;Toxin targets and function	Scorpions;Snakes;Insects	UniProtKB/Swiss-Prot (Tox-Prot program dedicated to toxins);UniProtKB in general (Swiss-Prot and TrEMBL) for toxins and targets	I don't use VenomZone	Database;Bioinformatic tools (alignment, translation, etc. e.g. Blast)		Databank concerning specifically each venom for each species.
2021/03/29 5:33:51 pm EET	Transcriptomics;Proteomics;Toxin structure and structure prediction;Toxin targets and function	Scorpions;Spiders	VenomZone;Kalium DB;UniProtKB/Swiss-Prot (Tox-Prot program dedicated to toxins);UniProtKB in general (Swiss-Prot and TrEMBL) for toxins and targets	Venom composition page per species (e.g. https://venomzone.expasy.org/5277);Toxin targets found in each taxonomic group (e.g. https://venomzone.expasy.org/1217);Protein families in taxonomic groups (e.g. https://venomzone.expasy.org/2256);Do you have any suggestions for improving VenomZone (please answer in 'Other')?;I think we should interact more closely with Guide to PHARMACOLOGY with crosslin…	Database;Repository;Bioinformatic tools (alignment, translation, etc. e.g. Blast);Multi-tool resource portal (e.g. Expasy, Galaxy)	GPMAW, Lasergene, Vector NTI, Bruker Data Analysis, PyMOL, SnapGene, DichroWeb, SignalP	3D modeling with user-friendly interface	Mac compatibility; user-friendly interface	We are the developers of Kalium, would be great if someone gave us feedback!
2021/05/12 6:07:36 pm EET	Transcriptomics;Proteomics;Toxin structure and structure prediction;Toxin targets and function	Scorpions;Spiders;Cone snails and other gastropods	ArachnoServer;ConoServer;UniProtKB in general (Swiss-Prot and TrEMBL) for toxins and targets	I don't use VenomZone	Database;Bioinformatic tools (alignment, translation, etc. e.g. Blast);Tools for prediction and modelling (e.g. SWISS-MODEL, InterPro)	MassLink, MesREC (1H NMR prediction), molecular modelling software (Spartan)	I do not have an answer now.
2021/02/22 11:30:50 pm EET	Ecology and biodiversity;Ecology and biodiversity	Scorpions;Spiders;Insects	European Scorpion database (https://www.ntnu.no/ub/scorpion-files/european_scorp.php);https://araneae.nmbe.ch, IUCN	I don't use VenomZone	Distribution, identification, conservation		R programming
2021/02/22 1:23:31 pm EET	NA	Scorpions;Spiders;Insects;Cone snails and other gastropods	ArachnoServer;ConoServer	I don't use VenomZone	Bioinformatic tools (alignment, translation, etc. e.g. Blast)		N/A
2021/02/22 4:59:26 pm EET	NA	Scorpions;Spiders;Insects;Cone snails and other gastropods;Snakes	ConoServer;UniProtKB/Swiss-Prot (Tox-Prot program dedicated to toxins)	I don't use VenomZone	Database		Tools to predict mature peptide sequences
2021/02/22 1:41:15 pm EET	Toxin targets and function;Clinical toxinology	Scorpions;Spiders;Insects;Snakes	WHO (https://apps.who.int/bloodproducts/snakeantivenoms/database/default.htm)	I don't use VenomZone	Database		.
2021/09/27 5:11:59 pm EET	Proteomics;Toxin targets and function;Drug discovery	Scorpions;Spiders;Insects;Snakes	ArachnoServer;UniProtKB/Swiss-Prot (Tox-Prot program dedicated to toxins);NCBI Genbank	I don't use VenomZone	Database	BLAST	tools like Arachnoserver for other taxa where filtering by target is possible	lack of sequence data and where the logic command "not" doesn't' work where databases return activities including those where no activity is detected just because the target is mentioned	bring back arachnoserver and similar for other taxa with a robust rational nomenclature.
2021/02/22 1:40:43 pm EET	Proteomics	Snakes	UniProtKB in general (Swiss-Prot and TrEMBL) for toxins and targets	I don't use VenomZone	Repository		-
2021/02/22 3:19:47 pm EET	Proteomics;Toxin targets and function;Clinical toxinology;Antivenom	Snakes	WHO (https://apps.who.int/bloodproducts/snakeantivenoms/database/default.htm)	Venom composition page per species (e.g. https://venomzone.expasy.org/5277)	Bioinformatic tools (alignment, translation, etc. e.g. Blast)		Don't have one in mind now
2021/03/30 8:26:06 am EET	Toxin structure and structure prediction;Toxin targets and function;Clinical toxinology;Antivenom	Snakes	UniProtKB/Swiss-Prot (Tox-Prot program dedicated to toxins);WHO (https://apps.who.int/bloodproducts/snakeantivenoms/database/default.htm)	I don't use VenomZone	Bioinformatic tools (alignment, translation, etc. e.g. Blast)		ED50 and LD50 calculation
2021/05/12 10:14:15 pm EET	Proteomics;Functional morphology and spatial omics	Snakes	UniProtKB/Swiss-Prot (Tox-Prot program dedicated to toxins)	I don't use VenomZone	Database;Repository;Bioinformatic tools (alignment, translation, etc. e.g. Blast)	PEAKSDB, SCiLS Lab, RStudio	R Scripts	customer unfriendly tools
2021/05/12 8:45:23 pm EET	Antivenom	Snakes	UniProtKB/Swiss-Prot (Tox-Prot program dedicated to toxins);UniProtKB in general (Swiss-Prot and TrEMBL) for toxins and targets;Ensembl	I don't use VenomZone	Database;Bioinformatic tools (alignment, translation, etc. e.g. Blast);Multi-tool resource portal (e.g. Expasy, Galaxy);Tools for prediction and modelling (e.g. SWISS-MODEL, InterPro)	structural biology software (relion, chimera, pymol) and Expasy	A comprehensive snake venom data base, listing all available data for each snake species.	good online tutorials are rare.	n/a
2021/02/25 11:15:49 am EET	Transcriptomics;Proteomics;Clinical toxinology;Antivenom;Evolution;Phylogenetics	Snakes	UniProtKB/Swiss-Prot (Tox-Prot program dedicated to toxins);UniProtKB in general (Swiss-Prot and TrEMBL) for toxins and targets;WHO (https://apps.who.int/bloodproducts/snakeantivenoms/database/default.htm);NCBI Genbank	I don't use VenomZone	Database;Repository;Bioinformatic tools (alignment, translation, etc. e.g. Blast)		...
2021/02/22 1:43:24 pm EET	Transcriptomics;Proteomics;Antivenom;Evolution	Snakes	UniProtKB in general (Swiss-Prot and TrEMBL) for toxins and targets;WHO (https://apps.who.int/bloodproducts/snakeantivenoms/database/default.htm);NCBI Genbank	I don't use VenomZone	Database;Bioinformatic tools (alignment, translation, etc. e.g. Blast)	BLAST, MEGA	...
2021/03/29 3:47:14 pm EET	Proteomics;Toxin targets and function;Antivenom;Toxin targets and function	Snakes	UniProtKB/Swiss-Prot (Tox-Prot program dedicated to toxins);UniProtKB in general (Swiss-Prot and TrEMBL) for toxins and targets	I don't use VenomZone	Database;Bioinformatic tools (alignment, translation, etc. e.g. Blast)	Prizm, LCMS software, Mascot, own scripts	The ones I am developing in my group	Toxin specificities/exact toxin matches from database searching	no
2021/05/12 7:20:28 pm EET	Toxin structure and structure prediction;Antivenom;Toxin bioengineering;Toxin bioengineering;Toxin bioengineering	Snakes	NA	I don't use VenomZone	NA	Research administration	NA	NA	None
2021/09/27 4:36:23 pm EET	Transcriptomics;Proteomics;Toxin targets and function;Antivenom	Snakes	UniProtKB/Swiss-Prot (Tox-Prot program dedicated to toxins);UniProtKB in general (Swiss-Prot and TrEMBL) for toxins and targets;NCBI Genbank	I don't use VenomZone	Database;Bioinformatic tools (alignment, translation, etc. e.g. Blast)	Blast search, Conserved domain search, ClustalOmega	Search identity of MS proteomic results against own created transcriptomic database	Tools need Commend Line analysis make me difficult as I am not thoroughly understand the language used in commend line.	Nothing special
2021/02/22 1:57:23 pm EET	Proteomics	Snakes	VenomZone;ConoServer	Venom composition page per species (e.g. https://venomzone.expasy.org/5277);Protein families in taxonomic groups (e.g. https://venomzone.expasy.org/2256)	Database;Bioinformatic tools (alignment, translation, etc. e.g. Blast);Multi-tool resource portal (e.g. Expasy, Galaxy)	Peaks Studio	Blast by batches, most of the time difficult to reach.
2021/02/23 12:04:38 pm EET	Proteomics;Evolution	Snakes	VenomZone;I was using VenomZone a couple of times, but I don't use any database regularly at this moment since I am at the beginning of my PhD now	I don't use VenomZone	Repository		I don't know at this moment, I am sorry
2021/02/22 3:14:31 pm EET	Proteomics;Toxin targets and function;Clinical toxinology;Antivenom	Snakes	VenomZone;UniProtKB/Swiss-Prot (Tox-Prot program dedicated to toxins);UniProtKB in general (Swiss-Prot and TrEMBL) for toxins and targets	Toxin targets found in each taxonomic group (e.g. https://venomzone.expasy.org/1217);Protein families in taxonomic groups (e.g. https://venomzone.expasy.org/2256)	Database;Repository	.	.	.	;
2021/09/28 4:43:30 am EET	Proteomics;Toxin structure and structure prediction;Toxin targets and function;Antivenom	Snakes	UniProtKB/Swiss-Prot (Tox-Prot program dedicated to toxins);UniProtKB in general (Swiss-Prot and TrEMBL) for toxins and targets;WHO (https://apps.who.int/bloodproducts/snakeantivenoms/database/default.htm);Ensembl;NCBI Genbank	I don't use VenomZone	Database;Repository;Bioinformatic tools (alignment, translation, etc. e.g. Blast);Tools for prediction and modelling (e.g. SWISS-MODEL, InterPro)		Venom compositions database	A lot of bioinformatic tools are propietary and need to pay, good to see free tools used for research purpose.
2021/05/14 12:31:23 pm EET	Proteomics;Toxin structure and structure prediction;Toxin targets and function;Antivenom	Snakes	VenomZone;UniProtKB/Swiss-Prot (Tox-Prot program dedicated to toxins);UniProtKB in general (Swiss-Prot and TrEMBL) for toxins and targets;WHO (https://apps.who.int/bloodproducts/snakeantivenoms/database/default.htm);Ensembl;NCBI Genbank	Venom composition page per species (e.g. https://venomzone.expasy.org/5277)	Database;Bioinformatic tools (alignment, translation, etc. e.g. Blast);Multi-tool resource portal (e.g. Expasy, Galaxy);Tools for prediction and modelling (e.g. SWISS-MODEL, InterPro)	Bioinformatics modelling - haddock, GROMACS.	Most up to date database of venom toxins - sequences, functions for molecular targets research
2021/02/23 3:00:20 pm EET	Antivenom;Evolution	Snakes	VenomZone;WHO (https://apps.who.int/bloodproducts/snakeantivenoms/database/default.htm)	Nomenclature page (e.g. https://venomzone.expasy.org/1877)	Database		Antovenom
2021/03/29 4:00:49 pm EET	Proteomics;Toxin targets and function;Antivenom	Snakes	UniProtKB/Swiss-Prot (Tox-Prot program dedicated to toxins);UniProtKB in general (Swiss-Prot and TrEMBL) for toxins and targets;WHO (https://apps.who.int/bloodproducts/snakeantivenoms/database/default.htm);NCBI Genbank	I don't use VenomZone;Do you have any suggestions for improving VenomZone (please answer in 'Other')?	Database	N/A	A database for complete structure of toxins	Many hydrophobic transmembrane part of toxins still missed in the known platforms	More close interaction of toxinologists with bioinformatics specialists.
2021/02/23 12:18:37 am EET	Proteomics;Toxin targets and function;Phylogenetics	Snakes	VenomZone;UniProtKB/Swiss-Prot (Tox-Prot program dedicated to toxins);UniProtKB in general (Swiss-Prot and TrEMBL) for toxins and targets;Ensembl;NCBI Genbank;Protein Data Bank (PDB), Pfam, Gene Ontology DB, STRING DB, The Reptile Database	Venom composition page per species (e.g. https://venomzone.expasy.org/5277);Toxin targets found in each taxonomic group (e.g. https://venomzone.expasy.org/1217);Nomenclature page (e.g. https://venomzone.expasy.org/1877);Protein families in taxonomic groups (e.g. https://venomzone.expasy.org/2256);Do you have any suggestions for improving VenomZone (please answer in 'Other')?;VenomZone is a very u…	Database;Repository;Bioinformatic tools (alignment, translation, etc. e.g. Blast);Multi-tool resource portal (e.g. Expasy, Galaxy);Tools for prediction and modelling (e.g. SWISS-MODEL, InterPro);Search engine tools for MS based protein identification (eg. Mascot, ProteinProspector)	DeNovoGUI, Trans Proteomic Pipeline, UCSF Chimera, Jalview, PDQuest, KnowItAll, OPUS (Bruker), ChemStation (Agilent), MassLynx (Waters), IBM SPSS, GraphPad, ImageJ	Chromatography systems, mass spectrometers	In some databases, when I need the data of many entries, I have to do that by selecting or copying the related information manually. One has to write a script to do that. Secondly, it is time consuming when the tool does not allow analyses as a batch. I have to do one by one in these cases.	Cloud computing and machine learning/AI approaches should be used more widely especially to analyse, organize and relate the data.
2021/09/27 7:55:50 pm EET	Toxin structure and structure prediction;Toxin targets and function	Snakes	none	I don't use VenomZone	Bioinformatic tools (alignment, translation, etc. e.g. Blast);Multi-tool resource portal (e.g. Expasy, Galaxy);Tools for prediction and modelling (e.g. SWISS-MODEL, InterPro)		ND
2021/10/03 5:21:05 pm EET	Antivenom	Snakes	UniProtKB/Swiss-Prot (Tox-Prot program dedicated to toxins);UniProtKB in general (Swiss-Prot and TrEMBL) for toxins and targets;NCBI Genbank	I don't use VenomZone	Bioinformatic tools (alignment, translation, etc. e.g. Blast);Multi-tool resource portal (e.g. Expasy, Galaxy);Tools for prediction and modelling (e.g. SWISS-MODEL, InterPro)	clustalW, Blast, modeller, Pymol, chimera	n.a.	insufficient help pages, trouble shooting and lack of tutorials with test data	see question above
2021/05/12 7:14:34 pm EET	Toxin targets and function	Snakes;Cells;Mouse	UniProtKB/Swiss-Prot (Tox-Prot program dedicated to toxins);NCBI Genbank	I don't use VenomZone	Database;Bioinformatic tools (alignment, translation, etc. e.g. Blast);Multi-tool resource portal (e.g. Expasy, Galaxy)	GraphPad Prism, PyMOL, Chimera, Microsoft Office	Excel, ProtParam, R	Sometimes slow searching/aligning, incomplete databases	ClustalOmega integrated into Uniprot, option for automatic colour-coding of amino acids by characteristics
2021/09/28 9:44:39 am EET	Proteomics;Toxin structure and structure prediction;Clinical toxinology;Toxin bioengineering;Toxin bioengineering	Snakes;Fungi;Microbes	VenomZone;UniProtKB/Swiss-Prot (Tox-Prot program dedicated to toxins);UniProtKB in general (Swiss-Prot and TrEMBL) for toxins and targets;NCBI Genbank	Venom composition page per species (e.g. https://venomzone.expasy.org/5277);Toxin targets found in each taxonomic group (e.g. https://venomzone.expasy.org/1217);Protein families in taxonomic groups (e.g. https://venomzone.expasy.org/2256)	Database;Bioinformatic tools (alignment, translation, etc. e.g. Blast);Multi-tool resource portal (e.g. Expasy, Galaxy)	ChemDraw, DeNovoGUI, Peptidshaker	more free available proteomics tools, tools with GUI rather then coding	Many programs are Linux based, or even pay to use	A central and updated list of tools
2021/02/23 2:57:45 pm EET	Toxin targets and function	Snakes;Lizards;Lizards	VenomZone;UniProtKB in general (Swiss-Prot and TrEMBL) for toxins and targets;WHO (https://apps.who.int/bloodproducts/snakeantivenoms/database/default.htm)	Venom composition page per species (e.g. https://venomzone.expasy.org/5277)	Database		antivenom, medicine
2021/05/14 8:38:11 am EET	Toxin targets and function;Clinical toxinology	Snakes;Mammals	NCBI Genbank	I don't use VenomZone	Database;Bioinformatic tools (alignment, translation, etc. e.g. Blast)		Lab-on-a-Chip
2021/05/13 9:56:10 am EET	Proteomics;Toxin structure and structure prediction;Toxin targets and function;Antivenom	Snakes;Mammals	VenomZone;UniProtKB/Swiss-Prot (Tox-Prot program dedicated to toxins);UniProtKB in general (Swiss-Prot and TrEMBL) for toxins and targets;NCBI Genbank	Toxin targets found in each taxonomic group (e.g. https://venomzone.expasy.org/1217);Nomenclature page (e.g. https://venomzone.expasy.org/1877);Protein families in taxonomic groups (e.g. https://venomzone.expasy.org/2256)	Database;Bioinformatic tools (alignment, translation, etc. e.g. Blast);Multi-tool resource portal (e.g. Expasy, Galaxy);Tools for prediction and modelling (e.g. SWISS-MODEL, InterPro)	BLAST, Clustal W, ProtParam, PeptideMass, PeptideCutter, software for protein structure visualization and analysis (Cn3D, RasMol), ELM (The Eukaryotic Linear Motif resource for Functional Sites in Proteins), RNA inter	Tools for a complete analysis of a protein, starting with the coding DNA, splicing variants, sequences in 3' and 5' that allow translation control, and ending with all post-translational modifications linked to the corresponding databases, distinguishing experimental from predicted modifications	It takes a lot of manual work to combine various resources to study a protein in a complete way, from the transcription of the coding sequence to the degradation processes that lead to the elimination of the protein; it would be great to have tools that combine various types of analysis.	Animal venom toxins mimic functional amino acid motifs present in proteins of their prey (e.g. PMID: 33923919) as do bacterial toxins (PMID: 32413327). A tool to facilitate and encourage the analysis of these motifs would be useful, at least by linking the VenomZone resource with sites that have resources for motif analysis.
2021/03/30 7:53:40 am EET	Proteomics;Toxin structure and structure prediction;Toxin targets and function	Snakes;Mammals	UniProtKB in general (Swiss-Prot and TrEMBL) for toxins and targets;NCBI Genbank	I don't use VenomZone	Database;Bioinformatic tools (alignment, translation, etc. e.g. Blast);Multi-tool resource portal (e.g. Expasy, Galaxy)		Tools for prediction and modelling
2021/02/22 2:35:33 pm EET	Metabolomics	Snakes;Mammals	UniProtKB in general (Swiss-Prot and TrEMBL) for toxins and targets;Ensembl;NCBI Genbank;KEGG, MetaCyc (for metabolic reactions), Human Metabolome Database (for molecule identification), CheBI	I don't use VenomZone;Venom composition page per species (e.g. https://venomzone.expasy.org/5277)	Database;Repository;Bioinformatic tools (alignment, translation, etc. e.g. Blast);Multi-tool resource portal (e.g. Expasy, Galaxy);Genome-scale metabolic models	Cytoscape, TM4/MeV (for omic analysis, https://sourceforge.net/projects/mev-tm4/), KEGG Pathway Mapper	Multi-omic databases of venomic species and of venom composition, genome-scale metabolic models of venomic species that would enable prediction/identification of molecules in venom composition	Usually not standardized and under development	Make them connected so that toxin libraries could be connected with protein databases and multi-omic databases.
2021/02/22 1:17:14 pm EET	Proteomics;Toxin structure and structure prediction;Toxin targets and function	Snakes;Mammals	UniProtKB in general (Swiss-Prot and TrEMBL) for toxins and targets;NCBI Genbank	I don't use VenomZone	Database;Bioinformatic tools (alignment, translation, etc. e.g. Blast);Multi-tool resource portal (e.g. Expasy, Galaxy)		interaction mapping tool
2021/02/22 4:13:33 pm EET	Anticancer	Spiders	UniProtKB in general (Swiss-Prot and TrEMBL) for toxins and targets;NCBI Genbank	I don't use VenomZone	Database	Microsoft, Endnote, SPSS, photoshop, PRISM, IMAGE J	A common database containing information on all venoms animals that will have information about bioactivity and relevant publications.	I am not a bioinformatician so I collaborate with experts to cover my research needs.	Easy to used. Maybe containing some genal info on how to gain the maximum out of the web resources.
2021/05/14 3:37:39 pm EET	Transcriptomics;Proteomics;Evolution;Toxin targets and function	Spiders	ArachnoServer;UniProtKB/Swiss-Prot (Tox-Prot program dedicated to toxins);UniProtKB in general (Swiss-Prot and TrEMBL) for toxins and targets;NCBI Genbank	I don't use VenomZone	Database;Repository;Bioinformatic tools (alignment, translation, etc. e.g. Blast)		I started to use venomic analyses only recently. So as I am still learning, I dont have extact idea of every tool available and what could be improved.
2021/09/27 5:03:36 pm EET	Toxin targets and function;Evolution;Phylogenetics	Spiders	ArachnoServer;NCBI Genbank	I don't use VenomZone	Database;Repository	R	I do not know	None	No
2021/05/12 7:17:10 pm EET	Transcriptomics;Proteomics;Toxin targets and function	Spiders;Cone snails and other gastropods	ArachnoServer;ConoServer;UniProtKB in general (Swiss-Prot and TrEMBL) for toxins and targets	I don't use VenomZone	Database;Repository;Bioinformatic tools (alignment, translation, etc. e.g. Blast);Multi-tool resource portal (e.g. Expasy, Galaxy);Tools for prediction and modelling (e.g. SWISS-MODEL, InterPro)		Automated transcriptome assembly and annotation	Programming...need graphic user-friendly interface for dummies!
2021/09/27 5:51:39 pm EET	Toxin targets and function	Spiders;Cone snails and other gastropods;Snakes	Kalium DB	Toxin targets found in each taxonomic group (e.g. https://venomzone.expasy.org/1217)	Database;Tools for prediction and modelling (e.g. SWISS-MODEL, InterPro)		I worked in the field years ago, and I joined again recently. Therefore I have no suggestion
2021/09/27 6:01:43 pm EET	Toxin targets and function;Clinical toxinology	Spiders;Cone snails and other gastropods;Snakes	VenomZone;ArachnoServer;ConoServer;UniProtKB/Swiss-Prot (Tox-Prot program dedicated to toxins);UniProtKB in general (Swiss-Prot and TrEMBL) for toxins and targets	Venom composition page per species (e.g. https://venomzone.expasy.org/5277);Toxin targets found in each taxonomic group (e.g. https://venomzone.expasy.org/1217)	Database;Multi-tool resource portal (e.g. Expasy, Galaxy);Tools for prediction and modelling (e.g. SWISS-MODEL, InterPro)		ND
2021/02/22 1:22:06 pm EET	Transcriptomics;Proteomics;Toxin structure and structure prediction;Toxin targets and function;Phylogenetics	Spiders;Insects;Amphibians;Lizards	VenomZone;ArachnoServer;UniProtKB/Swiss-Prot (Tox-Prot program dedicated to toxins);UniProtKB in general (Swiss-Prot and TrEMBL) for toxins and targets;Ensembl;NCBI Genbank;World Spider Catlog https://wsc.nmbe.ch	Venom composition page per species (e.g. https://venomzone.expasy.org/5277);Toxin targets found in each taxonomic group (e.g. https://venomzone.expasy.org/1217);Nomenclature page (e.g. https://venomzone.expasy.org/1877);Protein families in taxonomic groups (e.g. https://venomzone.expasy.org/2256)	Database;Multi-tool resource portal (e.g. Expasy, Galaxy);Tools for prediction and modelling (e.g. SWISS-MODEL, InterPro)	Mascot, Geneious, PyMOL, Mega, Mr.Bayes	MS technology	Limited ability of using code, computational time / cluster access	The currently available web resources would benefit from a stronger implementation of assembly software and downstream processing
2021/02/24 8:40:43 pm EET	Genomics;Transcriptomics;Proteomics;Functional morphology and spatial omics;Evolution;Phylogenetics	Spiders;Insects;Fishes;Fishes;Lizards;Crustaceans;Worms	UniProtKB/Swiss-Prot (Tox-Prot program dedicated to toxins);UniProtKB in general (Swiss-Prot and TrEMBL) for toxins and targets;Ensembl;NCBI Genbank	I don't use VenomZone	I use local resources and adapted databases (Blast databases, hammer profiles etc.)	Mostly terminal bases packages (macOSX, Linux), the whole plethora of phylogenetic, phylogenomics, genomics workflow. Mostly non GUI-based.	I have no wishes here, rather the development of useful workflows-pipelines. A database with a meaningful venom protein class naming scheme (or naming scheme at all independent form database) would be great.	Reproducibility, often not to apply on different systems	That depends much on the perspective, there are too many. One suggestino is that the venom protein-toxin naming is to incoherent and needs to be improved.
2021/02/22 8:48:56 pm EET	Genomics;Transcriptomics;Proteomics;Functional morphology and spatial omics;Evolution;Phylogenetics	Worms	UniProtKB in general (Swiss-Prot and TrEMBL) for toxins and targets;NCBI Genbank	I don't use VenomZone	Database;Bioinformatic tools (alignment, translation, etc. e.g. Blast);Tools for prediction and modelling (e.g. SWISS-MODEL, InterPro)	Standard transcriptomics and sequence annotation software including Trinity, Trimmomatic, TransDecoder, BLAST, diamond, RSEM and edgeR among others.	It would be great to have a tool similar to PIA for phyllogenetically-informed annotation of toxins and venom proteins (https://bmcbioinformatics.biomedcentral.com/articles/10.1186/s12859-014-0350-x).	My main problem is that there is virtually no data for the organisms I work with :)	The first thing that comes to mind is that it would be really useful to have a common database that integrates all the resources from the different more specific platforms
