# Supplementary material for: Web of venom: exploration of big data resources in animal toxin research
Source: Gigascience. 2024 Sep 9;13:giae054. doi: 10.1093/gigascience/giae054 (PMC11382406; doi:10.1093/gigascience/giae054)
Supplement: giae054_Supplemental_Files [file giae054_supplemental_files.zip › Additional file 3.tsv]

Venomics_areas	Freq	Prop	headers
Toxin targets and function	57	21.2	Toxin targets and function (21.2%)
Proteomics	48	17.8	Proteomics (17.8%)
Toxin structure and structure prediction	28	10.4	Toxin structure and structure prediction (10.4%)
Transcriptomics	25	9.3	Transcriptomics (9.3%)
Evolution	21	7.8	Evolution (7.8%)
Phylogenetics	19	7.1	Phylogenetics (7.1%)
Antivenom	17	6.3	Antivenom (6.3%)
Clinical toxinology	15	5.6	Clinical toxinology (5.6%)
Genomics	12	4.5	Genomics (4.5%)
Functional morphology and spatial omics	7	2.6	Functional morphology and spatial omics (2.6%)
Drug discovery	4	1.5	Drug discovery (1.5%)
Metabolomics	4	1.5	Metabolomics (1.5%)
Toxicology	3	1.1	Toxicology (1.1%)
Anticancer	2	0.7	Anticancer (0.7%)
Quantitative genetics	2	0.7	Quantitative genetics (0.7%)
Toxin bioengineering	2	0.7	Toxin bioengineering (0.7%)
Antimicrobial	1	0.4	Antimicrobial (0.4%)
Ecology and biodiversity	1	0.4	Ecology and biodiversity (0.4%)
Toxin data curation	1	0.4	Toxin data curation (0.4%)
