# Supplementary material for: Web of venom: exploration of big data resources in animal toxin research
Source: Gigascience. 2024 Sep 9;13:giae054. doi: 10.1093/gigascience/giae054 (PMC11382406; doi:10.1093/gigascience/giae054)
Supplement: giae054_Supplemental_Files [file giae054_supplemental_files.zip › Additional file 4.tsv]

Organisms	Freq	Prop	headers
Snakes	43	23.2	Snakes (23.2%)
Insects	26	14.1	Insects (14.1%)
Scorpions	17	9.2	Scorpions (9.2%)
Spiders	17	9.2	Spiders (9.2%)
Cone snails and other gastropods	15	8.1	Cone snails and other gastropods (8.1%)
Cnidarians	9	4.9	Cnidarians (4.9%)
Mammals	9	4.9	Mammals (4.9%)
Mouse	9	4.9	Mouse (4.9%)
Cells	7	3.8	Cells (3.8%)
No taxon specific	6	3.2	No taxon specific (3.2%)
Fishes	4	2.2	Fishes (2.2%)
Lizards	4	2.2	Lizards (2.2%)
Centipedes	3	1.6	Centipedes (1.6%)
Fungi	3	1.6	Fungi (1.6%)
Microbes	3	1.6	Microbes (1.6%)
Worms	3	1.6	Worms (1.6%)
Humans	2	1.1	Humans (1.1%)
Amphibians	1	0.5	Amphibians (0.5%)
Cephalopods	1	0.5	Cephalopods (0.5%)
Crustaceans	1	0.5	Crustaceans (0.5%)
Dogs	1	0.5	Dogs (0.5%)
Pseudoscorpions	1	0.5	Pseudoscorpions (0.5%)
